# Supplementary material for: Blue-Light-Driven Aerobic Oxidation via ROS-Generating Binuclear Cobalt(II) Complex Photocatalyst
Source: Nanomaterials (Basel). 2026 Jul 7;16(13):835. doi: 10.3390/nano16130835 (PMC13363593; doi:10.3390/nano16130835)
Supplement: Supplementary file 1 [file nanomaterials-16-00835-s001.zip]

Archive with 1 entries (1 files):
- nanomaterials-4373150-supplementary.pdf
